# Supplementary material for: Vitamin D3 Exerts Beneficial Effects on C2C12 Myotubes through Activation of the Vitamin D Receptor (VDR)/Sirtuins (SIRT)1/3 Axis
Source: Nutrients. 2023 Nov 7;15(22):4714. doi: 10.3390/nu15224714 (PMC10674540; doi:10.3390/nu15224714)
Supplement: Supplementary file 1 [file nutrients-15-04714-s001.zip]

Archive with 2 entries (2 files):
- nutrients-2647955-supplementary.pptx
- nutrients-2647955_Supplementary Table S1 and S2.pdf
